# Supplementary material for: Dataset for transcriptome analysis of abscisic acid degrading bacterium Novosphingobium sp. P6W
Source: Data Brief. 2019 Dec 16;28:105001. doi: 10.1016/j.dib.2019.105001 (PMC6938937; doi:10.1016/j.dib.2019.105001)
Supplement: Multimedia component 1 [file mmc1.xml]

<?xml version="1.0" encoding="utf-8" standalone="no"?>
<data>
  <datasets>
    <author>gogolev.yuri@gmail.com;gogolev@kibb.knc.ru</author>
    <type>1</type>
    <dataset>
      <name>Novosphingobium sp. P6W transcriptome</name>
      <caption />
      <description>Novosphingobium sp. P6W is an abscisic acid (ABA)-degrading bacterium isolated from the rhizosphere of rice. ABA plays an important role in growth, development and adaptation of plants to various stresses. However, the metabolic pathway for the ABA degradation in bacteria is not known. This project presents transcriptome data of Novosphingobium sp. P6W grown on the medium supplemented with ABA as the sole carbon source.</description>
      <filetype>
        <name />
      </filetype>
      <filesize />
      <source>0</source>
      <sourcename>Original Data</sourcename>
      <access>
        <type>1</type>
        <name>Data available in data repository</name>
        <reponame>NCBI SRA</reponame>
        <PersistentId />
        <deeplinkurl>https://www.ncbi.nlm.nih.gov/bioproject/529223 </deeplinkurl>
      </access>
    </dataset>
  </datasets>
</data>
